# Supplementary material for: Prediction of Probable Major Depressive Disorder in the Taiwan Biobank: An Integrated Machine Learning and Genome-Wide Analysis Approach
Source: J Pers Med. 2021 Jun 24;11(7):597. doi: 10.3390/jpm11070597 (PMC8308113; doi:10.3390/jpm11070597)
Supplement: Supplementary file 1 [file jpm-11-00597-s001.zip]

Archive with 12 entries (11 files):
- jpm-1229212-Supplementary/
- jpm-1229212-Supplementary/Supp-Table-S1.pdf
- jpm-1229212-Supplementary/Supp-Table-S2.pdf
- jpm-1229212-Supplementary/Supp-Table-S3.pdf
- jpm-1229212-Supplementary/Supp-Table-S4.pdf
- jpm-1229212-Supplementary/Supp-Table-S5.pdf
- jpm-1229212-Supplementary/Supp-Table-S6.pdf
- jpm-1229212-Supplementary/Supp-Table-S7.pdf
- jpm-1229212-Supplementary/Supp-Table-S8.pdf
- jpm-1229212-Supplementary/Suppl Figure S1.pdf
- jpm-1229212-Supplementary/Suppl Figure S2.pdf
- jpm-1229212-Supplementary/Suppl Figure S3.pdf
